# Supplementary material for: Lessons Learned From the Resilience of Chinese Hospitals to the COVID-19 Pandemic: Scoping Review
Source: JMIRx Med. 2022 Apr 6;3(2):e31272. doi: 10.2196/31272 (PMC9004618; doi:10.2196/31272)
Supplement: Multimedia Appendix 1 [file xmed_v3i2e31272_app1.xlsx]

## Sheet: Feuille 1
Concept	China	Healthcare systems, Hospitals and Healthcare Professionals	Resilience
Keywords	China; Chinese; PRC; People’s Republic of China; Wuhan; Hubei.	healthcare ; health care ; health system ; hospital ; health facilit ; health center ; medical center ; health service ; worker ; staff ; clinician ; personnel ; human resource ; professional ; volunteer ; physician ; nurse ; paramedic ; doctor_ ; doctors ; workforce ; trainee	resilienc ; shock ; crisis ; crise ; challenge ; emergenc ; disturbance ; capacit ; respons ; strength ; adapt ; strateg ; prepar ; readiness ; sustain ; effectiv ; stress ; impact ; effect ; surge ; extraordinary ; organization ; organisation ; optimi ; restructur ; communicat ; collaborat ; coordinat ; partner ; essential function ; basic function ; logistic ; service ; structural measure ; acc…
