# Supplementary material for: Lessons Learned From the Resilience of Chinese Hospitals to the COVID-19 Pandemic: Scoping Review
Source: JMIRx Med. 2022 Apr 6;3(2):e31272. doi: 10.2196/31272 (PMC9004618; doi:10.2196/31272)
Supplement: Multimedia Appendix 2 [file xmed_v3i2e31272_app2.xlsx]

## Sheet: Feuille 1
Concept	COVID-19	Healthcare systems, Hospitals and Healthcare Professionals	Resilience
Keywords	SARS; SARS-CoV-2; Sarscov2; sarscov 2; sarscov 2; COVID19 ;COVID 19; COVID-19; 2019-nCoV; nCOV; Cov2; Cov 2; β-冠状病;流行病毒; 大流行病毒; 流行性; 传染病; 爆发; 暴发; 抗疫; 抗击; 阻击; 抗击;疫情; 武汉; 湖北; 华南; 冠状; 冠状病毒; 新冠; 新冠病毒; 新冠肺炎; 新型…; 新型冠状病毒肺炎; 武汉; 湖北; 华南市场	医疗系统; 医疗体系; 医院; 医疗设计; 卫生设施 ; 卫生保健设施; 卫生机构; 医疗机构;医疗中心; 健康服务;保健服务; 医疗服务;护理人员; 医护人员;专业人员; 人力资源;员工; 临床医师; 志愿者; 医师; 护士 ; 医生 ; 一线医护人员	弹性 ; 复原力 ; 韧性; 弹力; 团队复原力 ; 反应性 ; 复杂适应系统; 冲击 ; 灾难 ; 危机管理 ;激增 ; 医疗物资 ; 策略; 强化; 战略 ; 应对策略 ; 可持续 ; 应对措施 ; 突发公共卫生事件 ; 挑战 ; 紧急情况 ;容量 ;负责人 ;异化 ;重塑; 实力; 适应 ; 准备; 支持 ; 效果 ;影响 ; 非同寻常 ; 组织 ;优化 ;最佳 ; 重组 ; 沟通 ;合作 ; 坐标; 基本功能 ; 物流 ; 服务 ; 资源 ; 设备 ; 药物 ;药品健康政策 ; 健康中国 ;领导 ; 管理 ; 金融业; 资金 ; 训练 ; 招聘 ; 创新 ; 排序 ; 评估 ; 控制; 指控; 调配 ; 配合 ; 措施 ; 举措，防控，灵活性，加强，强化，增加，提高，提升，保障，应急，脆弱性，能动性
