# Supplementary material for: Lessons Learned From the Resilience of Chinese Hospitals to the COVID-19 Pandemic: Scoping Review
Source: JMIRx Med. 2022 Apr 6;3(2):e31272. doi: 10.2196/31272 (PMC9004618; doi:10.2196/31272)
Supplement: Multimedia Appendix 4 [file xmed_v3i2e31272_app4.xlsx]

## Sheet: Table 3- Location and Character
Number	Title	Author	Reference	Specific Ward/ Hospital Characteristics	Category of Hospital	Hospital Name (if available)	Region	Theme
E1	Management of an endoscopy center during the outbreak of COVID-19: Experience from West China Hospital.	Gao, Yuan And Ye, Lian-Song And Du, Jiang And Zhang, Qiong-Ying And Hu, Bing	Gao et al., 2020	Endoscopy Centre	Tertiary A Hospital	West China Hospital, Sichuan University	Sichuan	General Management
E2	A quantitative and qualitative study on the neuropsychiatric sequelae of acutely ill COVID-19 inpatients in isolation facilities.	Hao, Fengyi And Tam, Wilson And Hu, Xiaoyu And Tan, Wanqiu And Jiang, Li And Jiang, Xiaojiang And Zhang, Ling And Zhao, Xinling And Zou, Yiran And Hu, Yirong And Luo, Xi And Mcintyre, Roger S And Quek, Travis And Tran, Bach Xuan And Zhang, Zhisong And Pham, Hai Quang And Ho, Cyrus S H And Ho, Roger C M	Hao et al., 2020	Isolation Factilities	Secondary and Tertiary	Various Hospitals	Chongqing	Isolation; Mental Health Care
E3	The development of the COVID-19 Psychological Resilience Model and its efficacy during the COVID-19 pandemic in China.	He, Zongling And Chen, Jiajia And Pan, Keliang And Yue, Yuchuan And Cheung, Teris And Yuan, Yin And Du, Na And Zhao, Yan And Feng, Yusu And Zhou, Die And Zhou, You And Lu, Fengmei And Chen, Yong And He, Manxi And Xiang, Yu-Tao	He et al., 2020	Psychological Facilities	Secondary and Tertiary	Various Hospitals	Chengdu, Sichuan	Psychological support; Telemedicine
E4	Impact of COVID-19 on loneliness, mental health, and health service utilisation: a prospective cohort study of older adults with multimorbidity in primary care.	Wong, Samuel Yeung Shan And Zhang, Dexing And Sit, Regina Wing Shan And Yip, Benjamin Hon Kei And Chung, Roger Yat-Nork And Wong, Carmen Ka Man And Chan, Dicken Cheong Chun And Sun, Wen And Kwok, Kin On And Mercer, Stewart W	Wong et al., 2020	Primary Care Facilities	Primary Hospitals	Various Hospitals	Hong Kong; Shenzhen	Mental Health Care
E5	Taizhou's COVID-19 prevention and control experience with telemedicine features.	Yang, Honghua And Cao, Xiaoxia And Sun, Shichang And Han, Yeqiong And Zhou, Fangyi And Liu, Neng	Yang et al., 2020	General Hospital	General Hospital	Taizhou and Enze Hospital (primarily)	Taizhou, Zhejiang	Telemedicine; comprehensive care
E6	The Internet Hospital Plus Drug Delivery Platform for Health Management During the COVID-19 Pandemic: Observational Study.	Shao, Cenyi And Li, Shijian And Zhu, Feng And Zhao, Dahai And Shao, Hui And Chen, Haixiao And Zhang, Zhiruo	Shao et al., 2020	Tertiary Hospital	Tertiary A Hospital	People’s Hospital of Baoan Shenzhen	Shenzhen City, Guangdong	Healthcare management
E7	Improving staff safety with checklists during novel coronavirus disease (COVID-19) pandemic: A quasi-experiment study in vascular surgical department.	Ding, Liang And She, Qiuru And Chen, Fengxian And Chen, Zitong And Jiang, Meifang And Huang, Huasi And Li, Yujin And Liao, Chaofeng	Ding et al., 2020	Vascular Surgery Department	Tertiary A Hospital	West China Hospital, Sichuan	Sichuan	Checklists; Staff Safety
E8	Effects of Internet Hospital Consultations on Psychological Burdens and Disease Knowledge During the Early Outbreak of COVID-19 in China: Cross-Sectional Survey Study.	Huang, Jing And Liu, Xiaoyan And Wu, Zhoupeng And Zhang, Lin And Yang, Xinghai	Huang et al., 2020	Internet- General Hospital	Internet- General Hospital	Mianyang Central Hospital; online	Sichuan	E-medicine; communication
E9	Removed
E10	Monitoring and Management of Home-Quarantined Patients With COVID-19 Using a WeChat-Based Telemedicine System: Retrospective Cohort Study.	Wang, Yuanyuan And Duan, Zhizhou And Ma, Zikun And Mao, Yize And Li, Xiyuan And Wilson, Amanda And Qin, Huiying And Ou, Jianjun And Peng, Ke And Zhou, Fangjian And Li, Chaofeng And Liu, Zhuowei And Chen, Runsen	Wang et al., 2020	Tertiary Hospital	Tertiary A Hospital	Tongji Hospital	Wuhan	Telemedicine; monitoring
E11	Ward renovation and PPE use procedures to protect medical staff from COVID-19 infection.	Xu, Hui And Huang, Sufang And Qiu, Chun And Liu, Shangkun And Deng, Juan And Jiao, Bo And Tan, Xi And Ai, Ling And Xiao, Yaru And Belliato, Mirko And Yan, Li	Xu et al., 2020	Non-specific	Tertiary A Hospital	Various (Suining Central Hospital)	Sichuan	Ward Renovation; Management
E12	Contingency Nursing Management in Designated Hospitals During COVID-19 Outbreak.	Lin, Zhengze And Shu, Hongmei And Jiang, Dongping And He, Yanlan And Xia, Hongtao And Liu, Yong And Xie, Nan	Lin et al., 2020	General to designated hospital	Tertiary A Hospital	Shantou Central Hospital	Shantou, Guangzhou	Nursing management; ward transformation
E13	A qualitative study of the vocational and psychological perceptions and issues of transdisciplinary nurses during the COVID-19 outbreak.	Wu, Xiaoying And Zheng, Shaoyan And Huang, Jiajia And Zheng, Zeli And Xu, Manqing And Zhou, Yuhua	Wu et al., 2020	Frontline Nurses	Tertiary A Hospital	Hubei Frontline Hospital	Wuhan	Transdisciplinary nurses
E14	Pilot Study Using Telemedicine Video Consultation for Vascular Patients&#039; Care During the COVID-19 Period.	Fan, Jing And Hu, Kaihui And Li, Xueqin And Jiang, Ying And Zhou, Xiang And Gou, Xin And Li, Xinyuan	Fan et al., 2020	Division of Vascular Surgery	Tertiary A Hospital	University of Hong Kong, Shenzhen Hospital, Shenzhen, China,	Shenzhen/ HK, Guangdong	Telemedicine
E15	Will healthcare workers improve infection prevention and control behaviors as COVID-19 risk emerges and increases, in China?	Li, Hai-Lei And Chan, Yiu Che And Huang, Jian-Xiong And Cheng, Stephen W	Li, Chan et al., 2020	Tertiary Hospitals	Tertiary A Hospital	Gannan Medical University Hospital	Ganzhou, Jiangxi; Wuhan, Hubei	HCW behaviour; risk management
E16	Use of personal protective equipment against coronavirus disease 2019 by healthcare professionals in Wuhan, China: cross sectional study.	Lai, Xiaoquan And Wang, Xuemei And Yang, Qiuxia And Xu, Xiaojun And Tang, Yuqing And Liu, Chenxi And Tan, Li And Lai, Ruying And Wang, He And Zhang, Xinping And Zhou, Qian And Chen, Hao	Lai et al. 2020	Four hospitals in Hubei	Tertiary A and Secondary Hospital	West division of Union Hospital, Guanggu division of Tongji Hospital, Hankou Hospital, and Honghu Hospital.	Hubei (Wuhan and Jingzhou)	PPE use; HCW behaviour
E17	Application of the PDCA cycle for standardized nursing management in a COVID-19 intensive care unit.	Liu, Min And Cheng, Shou-Zhen And Xu, Ke-Wei And Yang, Yang And Zhu, Qing-Tang And Zhang, Hui And Yang, Da-Ya And Cheng, Shu-Yuan And Xiao, Han And Wang, Ji-Wen And Yao, He-Rui And Cong, Yu-Tian And Zhou, Yu-Qi And Peng, Sui And Kuang, Ming And Hou, Fan-Fan And Cheng, K K And Xiao, Hai-Peng	Liu et al. 2020	ICU	Tertiary A Hospital	Renmin Hospital of Wuhan University	Wuhan	Healthcare management;
E18	How hospitals in mainland China responded to the outbreak of COVID-19 using information technology-enabled services: An analysis of hospital news webpages.	Chen, Yihong And Zheng, Jili And Wu, Dingyun And Zhang, Yuxia And Lin, Ying	Chen et al. 2020	High-ranked hospitals throughout China	Tertiary A Hospitals			Communication; telemedicine
E19	A simulation training course for family medicine residents in China managing COVID-19.	Yan, Aihua And Zou, Yi And Mirchandani, Dinesh A	Yan et al. 2020	General Hospital	Tertiary A Hospital	Shanghai Tongren Hospital	Shanghai	Simulation; training
E20	Geo-temporal distribution of 1,688 Chinese healthcare workers infected with COVID-19 in severe conditions-A secondary data analysis.	Shi, Dandan And Lu, Hong And Wang, Haiyuan And Bao, Shisan And Qian, Lingmei And Dong, Xiaoyan And Tao, Kun And Xu, Zhongqing	Shi et al. 2020	Across China	Tertiary A Hospital	Across China	Across China	HCW Infection
E21	Perceived infection transmission routes, infection control practices, psychosocial changes, and management of COVID-19 infected healthcare workers in a tertiary acute care hospital in Wuhan: a cross-sectional survey.	Gao, Wayne And Sanna, Mattia And Tsai, Min Kuang And Wen, Chi Pang	Gao, Sanna et al., 2020	Tertiary Acute Care Hospital	Tertiary A Hospital	Zhongnan Hospital of Wuhan University	Wuhan	HCW infection; management
E22	Environmental contamination of SARS-CoV-2 in healthcare premises.	Jin, Ying-Hui And Huang, Qiao And Wang, Yun-Yun And Zeng, Xian-Tao And Luo, Li-Sha And Pan, Zhen-Yu And Yuan, Yu-Feng And Chen, Zhi-Min And Cheng, Zhen-Shun And Huang, Xing And Wang, Na And Li, Bing-Hui And Zi, Hao And Zhao, Ming-Juan And Ma, Lin-Lu And Deng, Tong And Wang, Ying And Wang, Xing-Huan	Jin et al. 2020	COVID Hospital	Tertiary A Hospital	Zhongnan Hospital of Wuhan University	Wuhan	Environmental contamination; behaviour
E23	Severe psychological distress among patients with epilepsy during the COVID-19 outbreak in southwest China.	Ye, Guangming And Lin, Hualiang And Chen, Song And Wang, Shichan And Zeng, Zhikun And Wang, Wei And Zhang, Shiyu And Rebmann, Terri And Li, Yirong And Pan, Zhenyu And Yang, Zhonghua And Wang, Ying And Wang, Fubing And Qian, Zhengmin And Wang, Xinghuan	Ye et al. 2020	Mental Health/ Neurology	Tertiary A Hospital	West China Hospital	Chengdu, Sichuan	Epilepsy; psychological distress
E24	Knowledge, attitude, and practice regarding COVID-19 among healthcare workers in Henan, China.	Hao, Xiaoting And Zhou, Dong And Li, Zhe And Zeng, Guojun And Hao, Nanya And Li, Enzhi And Li, Wenjing And Deng, Aiping And Lin, Mintao And Yan, Bo	Hao and Zhou et al., 2020	100s of hospitals	Multiple Hospitals	Various	Henan	HCW knowledge; practices; attitudes
E25	The Distance Teaching Practice of Combined Mode of Massive Open Online Course Micro-Video for Interns in Emergency Department During the COVID-19 Epidemic Period.	Zhang, M And Zhou, M And Tang, F And Wang, Y And Nie, H And Zhang, L And You, G	Zhang et al. 2020	Emergency Department	Tertiary A Hospital	Tongji Hospital Affiliated to Tongji Medical College of Huazhong University of Science and Technolog	Hubei	Training; use of technology
E26	The Battle Against Coronavirus Disease 2019 (COVID-19): Emergency Management and Infection Control in a Radiology Department.	Zhu, Wanbo And Li, Xinyuan And Wu, Yanning And Xu, Changqing And Li, Li And Yang, Jiazhao And Fang, Shiyuan	Zhu et al. 2020	Radiology Department; a national regional medical center with 4,300 beds and a tertiary referral center in Sichuan province	Tertiary A Hospital	West China Hospital	Chengdu, Sichuan	Management, strategy
E27	Community quarantine strategy against coronavirus disease 2019 in Anhui: An evaluation based on trauma center patients.	Huang, Zixing And Zhao, Shuang And Li, Zhenlin And Chen, Weixia And Zhao, Lihong And Deng, Lipeng And Song, Bin	Huang and Zhao et al. 2020	Trauma Centre	Tertiary A Hospital	First Affiliated Hospital of University of Science and Technology of China and the Southern branch of the Anhui Provincial Hospital	Anhui	Community Quarantine; injuries
C1	Scheduling pattern of nursing in intensive care department during period of prevention and control of COVID⁃19	Guo Chunling, Qu Zhaohui, Liu Weiquan, Deng Juan	Guo et al, 2020	Nursing Department	Tertiary A Hospital	Tongji Hospital, Tongji Medical School, Huazhong University of Science and Technology	Wuhan	Nursing management
C2	"Nursing management process in whole-system-takeover model in which national medical teams joined local area hospital to combat Coronavirus disease 2019 (COVID-19) (2. Nursing management practice of resident hospitals in conjunction with restructuring medical teams to treat new coronavirus pneumonia_Xu Rong, P. 1: 580)"	Xu Rong, Liu Shuang, Huang Haishan, Wang Hui, Wang Ying, Hu Luhong, Huang Lihong, Liu Yu, Wang Ling, Zhang Huirong, Liu Li	Xu, Liu et al. 2020	Nursing Department	Tertiary A Hospital	Tongji Hospital, Tongji Medical School, Huazhong University of Science and Technology	Wuhan	Nursing management
C3	Practice and discussion of outpatient pharmaceutical care based on O2O model during COVID-19 epidemic	Luo Li, Chen Wen, Ma Lin, Liu Ya-Ni, Lyu Yong-Ng, Zhang Yu, Wu Yong	Luo, Chen et al. 2020	Cardiology, neurology, info, endocrinology and other chronic disease departments	Tertiary A Hospital	Union Hospital, Tongji Medical College, Huazhong University of Science and Technology	Wuhan	Online pharmacy; telemedicine
C4	The emergency training strategies of nursing team in the designated hospital for COVID-19 epidemic/	Luo Pei-Pei, Cai Lei, Li Li-Li, Shao Meng-Ye, Guo Qi-Qi, Fang Heng-Ying	Luo, Cai et al. 2020	Nursing Department	Tertiary A Hospital	Third Affiliated Hospital of Sun Yat-sen University	Guangdong	Training; use of technology
C5	Independent outpatient unit mode and its role in the department of respiratory and critical care medicine during the outbreak of coronavirus disease 2019	Zhang Jing-Xi, Shi Dong-Chen,, Sun Qin-Ying, Nie Xiao-Meng, Chen Lin. Wang Dong-Mei2 , Zhao Li-Jun . Huang Yi. Bai Chong.	Zhang, Shi et al. 2020	Department of Respiratory and Critical Care Medicine	Tertiary A Hospital	Changhai Hospital, Naval Medical University (Second Military Medical University)	Shanghai	Ward Renovation; Management
C6	Establishment and implementation of standardized training program on prevention and control of coron- avirus disease 2019 in general hospitals/	Wu Xinjuan,Guo Na,Cao Jing,Li Zhen,Jiao Jing,Zhao Yan-Wei,Bo Haixin,Wang Wei	Wu, Guo et al. 2020	Department of Nursing (Study meant for comprehensive/ general hospitals)	Tertiary A Hospital	Chinese Academy of Medical Sciences and Peking Union Medical College Hospital	Beijing	Training
C7	Prevention against coronavirus disease 2019 in community health service centers and tertiary hospitals in Shanghai: a survey of current situation	Wang Hui, Wang Fang-Tao, Sun Xiao-Ting, Xu Xiang-Huai, Zhao Xin-Xin	Ang et al. 2020	Community Health Service Centres and tertiary hospitals	Community Health Service Centres and tertiary hospitals	Multiple	Shanghai	Management, strategy
C8	Urgent recommendation and practice of prevention and control of novel coronavirus disease 2019 (COVID-19) in intensive care units in West China Hospital of Sichuan University during the epidemics	Wang Lingying, He Lin, Deng Lijing, An Qi, Zhang Jinmei, Zhang Fengming, Chen Lijun; Luo Yulan,, Feng Mei, Luo Bingru , Tang Menglin	Wang, He et al. 2020	Intensive Care Departments	Tertiary A Hospital	West China Hospital of Sichuan University	Chengdu, Sichuan	Management, strategy
C9	Application of E-Pass in Screening the Patients in Tertiary General Hostal Under the Outbreak of Novel Coronavirus Pneumonia	Lu Xiaojun, Hao Jianling, Yang Hua, Chen Jue, Wang Zhiyong, Lu Xiaoying	Lu, Hao et al. 2020	Outpatients Department (sample taken from)	Tertiary A Hospital	Tertiary general hospital	Shanghai	Management, strategy
C10	Construction and practice of a preparedness and reponse training program for nurses to battle COVID-19	Cui Jinrui, Hu Luhong, Hung Lihong, Wang Hui, Wan Qing, Liu Xueqing, Liu Junya.	Cui et al. 2020	Isolation wards Nursing Department,	Tertiary A Hospital	Tongji Hospital, Tongji Medical School, Huazhong University of Science and Technology	Wuhan, Hubei	Training
C11	Difficulties and countermeasures for training of medical staff in non-designated hospitals during COVID-19 epidemic	Xia Xian, Li Wei, Gao Hongyan, Wang Zhigang	Xia, Li et al. 2020	Nursing Departments	Tertiary A Hospital	The Seventh Medical Center of Chinese PLA General Hospital	Beijing	Training
C12	Optimal allocation of personal projective equipment and disinfectant support for disinfected medical teams for prevention and control-of COVID-19	Zhang Xiu-Yue, Liu Yi-Shan	Zhang, Liu et al. 2020	Office for Healthcare-associated Infection Management	Tertiary A Hospital	Shenyang Hospital of China Medical University	Shenyang	PPE use; HCW behaviour
C13	Investigation and analysis of children's hospital's prevention and control ability against COVID-19	Qin Xiao-Ping, Wang Chuan-Qing, Wang Li, Zhao Dan-Yang, Wang Jun, Yang Jian	Qin et al. 2020	Fever clinics + Emergency wards	Multiple Hospitals	30 children's hospitals	Across China	Nosocomial infection; management
C14	Implementation of 6S methodology combined with visual management in COVID-19 wards of Hubei province	Wang Lingling, Yang Li, Wang Caihong, Ren Yan, Ding Jianling, Li Ping	Wang, Yang et al. 2020	COVID-19 wards	Tertiary A Hospital	Renmin Hospital of Wuhan University	Wuhan, Hubei	Management, strategy
C15	Application of refined management in prevention and control of coronavirus disease 2019 epidemic in non- isolated areas of a general hospital/	Xu Caijuan, Jin Jingfen, Song Jianping, Yang Yan, Yao Meiqi, Zhang Yuping, Zhao Ruiyi, Chen Zhimei	Xu, Jin et al. 2020	Nursing Department/ Non-Isolated Wards	Tertiary A Hospital	Second Affiliated Hospital of Zhejiang University School of Medicine	Zhejiang	Management, strategy
C16	Effect Analysis of Training of COVID-19 Coping Strategies in the Hospital	Dong Shu, Hu Wen-Shuang, Zhou Qing-Tao, Et Al.	Dong, Hu, Zhou et al. 2020	Nursing Department	Tertiary A Hospital	Peking University, Third Hospital	Beijing	Training
C17	Removed
C18	Survey on self-protection compliance and the satisfaction towards self-protection behaviors among medical staff during the outbreak of COVID-19 /	Zhao Liting, Guo Jinyu, Sun Hong, Wang Ling	Zhao, Guo, Sun et al. 2020	Trauma Center	Tertiary A Hospital	Peking University People's Hospital	Beijing	PPE use; HCW behaviour
C19	Exploration on Rapid Transformation of Novel Coronavirus Pneumonia Isolation Ward	Zhao Fangfang, Li Li, Chang Jie, Qi Zhi, Zhou Guobin, Chen Lishan, Chai Mingzhen, Wang Jin, Yang Ying, Cheng Yaqing, Xu Kaiyun	Zhao, Li et al. 2020	COVID-19 Isolation Wards	Tertiary A Hospital	Eastern Hepatobiliary Surgery Hospital Affiliated to Naval Medical University	Shanghai	Ward Renovation; Management
C20	Removed
C21	Nursing management in isolation wards for coronavirus disease 2019 in a general hospital under a joint rescue model/	Feng Mei, Wang Qian, Su Jie, Cao Xiaoyi, Wang Wenxiu, Wu Xiaoling, Wu Ying, Zhu Jing, Zhang Yanlin, Li Lingli, Jiang Yan	Feng, Wang , Su et al. 2020	Isolation Wards/ Nursing	Tertiary A Hospital	COVID-19 designated hospital	Wuhan, Hubei	Nursing management
C22	Nursing care of 37 imported cases with coronavirus disease 2019 under cross-cultural background/	Zhang Zhigang,Cai Xiaolin,Ma Fangli,Wu Yuchen,Chen Ke,Fu Xiaoyan,He Jufang,Wei Huaping	Zhang , Cai et al. 2020	Nursing Department	Tertiary A Hospital and Secondary A	Two hospitals in Lanzhou chosen for COVID use (Nursing Department of Lanzhou Pulmonary Hospital; Department of Critical Care Medicine, First Hospital of Lanzhou University)	Lanzhou, Gansu	Nursing management; cultural differences
C23	Practice and function of transitional wards in treatment of non-coronavirus disease 2019 patients	Liang Xiao-Ming, Deng Bo-Rong, Jin Cheng, Tong Xiao-Ling	Liang, Deng et al. 2020	Transitional Wards	Tertiary A Hospital	Department of Medical Service, General Hospital of Central Theater Command of the People's Liberation Army	Wuhan, Hubei	Management, strategy
C24	Emergency response and management in delivery room during the epidemic of COVID-19	Yang Lingyan, Zhang Fan, Liu Li, Zeng Tieying,Wang Hui	Yang, Zhang et al. 2020	Maternity Ward / Delivery Rooms	Tertiary A Hospital	Tongji Hospital, Tongji Medical School, Huazhong University of Science and Technology	Wuhan, Hubei	Management, strategy
C25	Preparation and management of emergency nursing team to treat COVID-19	Zhao Qinghua, Liu Jie, Li Yu, Jia Wenbi, Ding Fu, Xie Weibo, Jia Wenna, Xiao Mingzhao	Zhao, Liu, Li et al. 2020	Nursing Department	Tertiary A Hospital	The First Affiliated Hospital of Chongqing Medical University	Chongqing	Nursing management
C26	Prevention and Control of Nosocomial Infection of COVID-19 in Healthcare Workers： Recommendation of the Third Affiliated Hospital of Sun Yat-sen University	The Medical Working Group Of The Third Affiliated Hospital Of Sun Yat-Sen University For Prevention And Control Of Covid-19 Nosocomial Infection	The Medical Working Group of the Third Affiliated Hospital of Sun Yat-sen University for Prevention and Control of COVID-19 Nosocomial Infection, 2020	The Medical Working Group	Tertiary A Hospital	Third Affiliated Hospital of Sun Yat-sen University	Guangzhou, Guangdong	Nosocomial infection; management
C27	Construction and application of nursing management scheme for suspected COVID-19 of isolation ward	Li Yinghua, Li Suhong, Li Xiaojin, Tan Qinghua	Li, Li, Li et al. 2020	Department of Infectious Diseases	Tertiary A Hospital	East Hospital of the First Affiliated Hospital of Sun Yat-sen University	Guangzhou, Guangdong	Nursing management
C28	Construction of coronavirus disease 2019 prevention and control strategy in specialized hospital based on disaster vulnerability analysis/	Yu Man, Zhang Qingwei, Yang Qiaofang, Wang Jing, Hao Ruonan, Zhang Linhong	Yu, Zhang, Yang et al. 2020	Heart Center	Tertiary A Hospital	Henan Provincial People's Hospital	Henan	Management, strategy
C29	Analysis of application effect of the reorganization system management mode in nursing management of coronavirus disease 2019 isolation ward/	Chen Qiaoling, Chen Meirong, Zheng Yan, Lu Shenlei, Li Bixia, Lan Yuling, Lin Yu	Chen, Chen, Zheng et al. 2020	The Third Department of Critical Care Medicine	Tertiary A Hospital	Fujian Provincial Hospital	Fujian	Nursing management
C30	Nursing management and experience of the general ward in the fight against the coronavirus disease 2019/	Zheng Yuzhen, Liu Hui, Li Xiaohua, Zhang Guoxiang	Zheng, Liu et al. 2020	Department of Nursing	Tertiary A Hospital	Karamay City Heart Hospital	Karamay City, Xinjiang Uygur Autonomous Region	Nursing management
C31	Study on the experience of medical and nursing services supported by mobile health care for patients during the epidemic of coronavirus disease 2019	Li Na, Huang Yuting, Zhang Xueying, Huang Wanwei,	Li, Huang, Zhang et al. 2020	Departments of Nursing and Breast Cancer	Tertiary A Hospital	Sun Yat-sen University Cancer Center	Guangzhou, Guangdong	Telemedicine; use of technology
C32	Pre-hospital treatment and transport strategy for patients with coronavirus disease 2019	Lai Kailan, Huang Sang, Lu Qing, Yu Cuixiang	Lai, Huang et al. 2020	Department of Emergency Medicine	Tertiary A Hospital	The Fifth Affiliated Hospital of Sun Yat-sen University	Guangzhou, Guangdong	Transport: management
C33	Construction and practice of home care system for chronic wound based on internet platform under the prevalence of coronavirus disease 2019/	Zhu Xiaomei, Chen Yongyi, Wei Di, Li Xuying, Tang Xinhui, Chen Yupan, Liu Huayun, Zhang Yang	Zhu, Chen, Wei et al. 2020	Stoma Wound Incontinence Care Center	Tertiary A Hospital	Hunan Cancer Hospital	Changsha, Hunan	Telemedicine; use of technology
C34	Nursing management strategy for COVID-19 isolation ward	Han Huiwu, Deng Guiyuan, Zhou Shi, Li Li,Yue Liqing,Zhou Jianhui, Wang Qingxia	Han, Deng et al. 2020	Nursing Ward	Tertiary A Hospital	Xiangya Hospital of Central South University	Changsha, Hunan	Nursing management
C35	Analysis on prevention and control measures and medical resources of obstetrical hospital during the epidemic period of COVID⁃19 in Guangdong Province	Huang Meijuan, Qiu Yuchun, Hu Qibing, Bian Bi⁃Yun, Wang Zilian, Wang Zhijian, Niu Jianmin, Fan Shangrong, Zhong Wenbin, Yin Baomin, Gong Xiao⁃Qian, Wen Jiying, Guo Xiaoling, Li Ruiman, Hou Hongying, Liu Huishu, Shen Yuqing, Zhao Yangyu, Chen Dunjin.	Huang, Qiu et al. 2020	Full hospitals	Multiple Hospitals	All obstetrical hospitals in Guangdong	Guangdong	Resources; management
