# Supplementary material for: Lessons Learned From the Resilience of Chinese Hospitals to the COVID-19 Pandemic: Scoping Review
Source: JMIRx Med. 2022 Apr 6;3(2):e31272. doi: 10.2196/31272 (PMC9004618; doi:10.2196/31272)
Supplement: Multimedia Appendix 5 [file xmed_v3i2e31272_app5.xlsx]

## Sheet: Table 4- Strategies and Frequen
Category	Strategy	Number of Studies Involved in Strategy	Studies Involved in Strategy	Number of Studies Involved in Category
Reinforcements	Promoting homogenization of the nursing procedure	2	(C1, C21)	8
	Creating backup teams comprised of other staff members and external reinforcements	5	(E12; C1, C2, C14, C21)
	Distinguishing clearly the responsibilities of each staff member	3	(E7), (E17, C21)
Organization of work	Providing readjustment of caregivers' healthcare staff schedules	9	C1, C4, C12, C14, C19, C27, C29, C34	15
	Increasing Flexibility of working hours according to the number and condition of inpatients	6	C4, C24, C29, C34, E12, E24
E-Health, Telemedicine and Use of Technology	Using multi-tiered online services for psychological issues in the population	2	E3, E8	16
	Developing online screening mechanism for potential patients	8	E6, E14, E18, C3, C13, C24, C31, C33)
	Using online platforms to monitor COVID patients	3	(E2, E5, E6)
	Developing and utilising onsite IT infrastructure and other technology services and infrastructure that enable a reduction of person-to-person contacts	3	C6, C9, E18
Healthcare Worker Well Being	Using backup teams and external support, while using shorter shifts and appropriate working hours	3	(C1, E15, E24)	30
	Providing material and logistical support to hospitals	3	(C2, C27, C34)
	Training and regular updating of knowledge	11	(C11, E3, E7, E8, E12, E17, E19, E21, E24, E25, E26)
	Providing psychological support from through colleagues, health professionals and specialized psychologists	13	(C1, C2, C21, C24, C25, C27, C28, C34, E2, E7, E12, E13, E21).
Emergency team and Nursing Management	Creation of new teams	7	(C20, C21, C24, C25, C26, E12, E26)	8
	Implementation of Plan-Do-Check-Act (PDCA) cycle, a management tool	1	E17
Training	Implementing dual training strategy: training before starting work and training during work to ensure follow-up for HCWs	29	(C1, C2, C4, C6, C10, C11, C15, C16, C18, C21, C23, C24, C25, C26, C27, C28, C30, C32, C34, E3, E7, E8, E12, E17, E19, E21, E24, E25, E26).	50
	Providing online training in addition to face-to-face training	12	(C2, C4, C10, C21, C24, C25, C27, C28, C34, E18, E19, E25)
	Promoting the use of new information and communication technologies to aid communication between colleagues	9	(C 2, C4, C14, C25, C27, C32, C34, E3, E7)
Communication and Information	Promoting the use of visual materials to better convey information to caregivers	3	(C1, C14, C30).	3
Protection protocols (change of protocols and application of protocols)	Strict management of hospital space	5	(C9, C15, C28, E13, E17)	24
	Focusing on environmental contamination, with routine disinfection as part of the security and hygiene routines	3	(C15, C23, E22).
	Encouraging healthcare workers to apply personal equipment protocols appropriately	10	(C2, C4, C6, C18, C26, C34, (E1, E15 , E17, E24).)
	Restricting family visits to avoid patient-family contact	6	(C5, C8, C15, C20, C28, C30)
PPE	Implementing an inventory register for important materials while standardizing the process of managing and using these materials	5	(C14, C24, C28,C29, C34).	8
	Avoiding over-consumption and waste of materials	2	C16, C24
	Decreasing the level of protection of certain non-covid services in view of the shortage of medical resources	1	C8
Reorganisation of Services	Transformation of the non-COVID-19 hospitalisation sectors into COVID-19 sectors.	1	C26	17
	Reorganisation of space	12	(C4, C5, C14,C19, C21, C23, C26, C27, E1, E11, E16, E26)
	Reorganization of inpatient rooms.	4	(C 7, C19, C28, C30)
